# Supplementary material for: High-Frequency Transcranial Random Noise Stimulation Modulates Gamma-Band EEG Source-Based Large-Scale Functional Network Connectivity in Patients with Schizophrenia: A Randomized, Double-Blind, Sham-Controlled Clinical Trial
Source: J Pers Med. 2022 Sep 30;12(10):1617. doi: 10.3390/jpm12101617 (PMC9605300; doi:10.3390/jpm12101617)
Supplement: Supplementary file 1 [file jpm-12-01617-s001.zip]

Archive with 2 entries (2 files):
- Supplementary materials.pdf
- Table S3.xlsx
